# Supplementary material for: A Reconfigurable Polarimetric Photodetector Based on the MoS2/PdSe2 Heterostructure with a Charge-Trap Gate Stack
Source: Nanomaterials (Basel). 2024 Dec 1;14(23):1936. doi: 10.3390/nano14231936 (PMC11643881; doi:10.3390/nano14231936)
Supplement: Supplementary file 1 [file nanomaterials-14-01936-s001.zip]

Archive with 1 entries (1 files):
- nanomaterials-3316386-supplementary.pdf
